# Supplementary material for: Advanced Removal of Dyes with Tuning Carbon/TiO2 Composite Properties
Source: Nanomaterials (Basel). 2024 Feb 3;14(3):309. doi: 10.3390/nano14030309 (PMC10856939; doi:10.3390/nano14030309)
Supplement: Supplementary file 1 [file nanomaterials-14-00309-s001.zip]

Archive with 1 entries (1 files):
- nanomaterials-2804311-supplementary.pdf
